# Supplementary material for: Clinical and Histopathologic Features of a Feline SARS-CoV-2 Infection Model Are Analogous to Acute COVID-19 in Humans
Source: Viruses. 2021 Aug 5;13(8):1550. doi: 10.3390/v13081550 (PMC8402899; doi:10.3390/v13081550)
Supplement: Supplementary file 1 [file viruses-13-01550-s001.zip]

Archive with 1 entries (1 files):
- viruses-1315183-supplementary CM edits.pdf
